# Supplementary material for: Availability of consent forms in ClinicalTrials.gov for industry-sponsored trials
Source: Health Aff Sch. 2025 Nov 13;3(12):qxaf219. doi: 10.1093/haschl/qxaf219 (PMC12680436; doi:10.1093/haschl/qxaf219)
Supplement: qxaf219_Supplementary_Data [file qxaf219_supplementary_data.zip]

Archive with 6 entries (6 files):
- Author disclosures.docx
- DZ ICMJE disclosure.docx
- Menikoff coi_disclosure.docx
- Morlock coi_disclosure_morlock_10-2025.docx
- Powers coi_disclosure.docx
- Wilkes ICMJE coi_disclosure.pdf
